# Supplementary material for: Pancreatic cancer tumor organoids exhibit subtype-specific differences in metabolic profiles
Source: Cancer Metab. 2024 Oct 3;12:28. doi: 10.1186/s40170-024-00357-z (PMC11448267; doi:10.1186/s40170-024-00357-z)
Supplement: Supplementary file 2 — Supplementary Material 2 [file 40170_2024_357_MOESM2_ESM.xlsx]

## Sheet: Supplementary table 2
Supplementary table 2: Genes differentially expressed (padj<0.05) in basal-like (n=3) vs classical (n=5) PDOs.
	baseMean	log2FoldChange	lfcSE	stat	pvalue	padj
A4GALT	1725.1	2.90375	0.740909	3.91917	8.88538e-05	0.0167216
AC002310.13	724.735	2.11711	0.578465	3.65988	0.00025233	0.0323405
AC002472.13	86.2487	4.41236	1.15294	3.82704	0.000129694	0.0209429
AC008964.1	250.17	4.74455	1.29278	3.67004	0.000242516	0.0315818
AC104809.3	171.988	-3.6521	0.973088	-3.7531	0.000174658	0.0264339
ADAMTS10	862.108	5.13422	1.30302	3.94025	8.13969e-05	0.0158361
ADAP2	120.82	2.57375	0.599173	4.2955	1.74301e-05	0.00636429
ADIRF	1923.68	3.82354	1.05737	3.61609	0.000299087	0.0365883
AGTR1	3423.11	-10.311	1.8747	-5.50009	3.79594e-08	0.000102161
AKR1B15	200.138	3.70015	0.737336	5.01827	5.21396e-07	0.000701626
ALDH1A2	2734.19	-3.24631	0.663164	-4.89519	9.82106e-07	0.000997395
ANKRD62	76.5866	-5.09696	1.17699	-4.33052	1.48758e-05	0.00571941
AP005482.1	34.4656	3.24043	0.718163	4.51211	6.41849e-06	0.00345486
APOD	69.8318	4.27864	0.920384	4.64876	3.33935e-06	0.00224683
AR	153.482	4.52295	1.14472	3.95113	7.77827e-05	0.0156866
BAG3	11104.2	3.02952	0.596546	5.07843	3.80565e-07	0.000614537
BMP2	3237.57	-3.09828	0.795759	-3.89349	9.88142e-05	0.0179134
BPI	90.7151	4.6291	1.25885	3.67724	0.000235772	0.0312069
C12orf60	6939.05	4.287	1.0527	4.07237	4.65369e-05	0.0121206
C17orf66	109.312	3.17423	0.872964	3.63615	0.00027674	0.0346587
C3AR1	68.5751	3.61831	0.970393	3.72871	0.000192466	0.0281703
C3orf22	65.0507	2.88158	0.652578	4.41568	1.00694e-05	0.00475158
C4orf19	10563.2	-2.21773	0.532579	-4.16413	3.12542e-05	0.00934617
C6orf25	255.473	2.48859	0.713365	3.48853	0.000485691	0.0487139
CA3	1089.49	-3.47672	0.687178	-5.05942	4.20536e-07	0.000617346
CACNA1H	1689.41	-6.27749	1.44606	-4.3411	1.41774e-05	0.00568853
CASC10	272.408	4.01881	1.02617	3.91634	8.99049e-05	0.0167216
CCL5	303.61	4.03181	1.03313	3.90253	9.51934e-05	0.017468
CCR3	374.714	3.45055	0.897542	3.84445	0.000120825	0.0203238
CDH11	1116.9	5.53231	1.28877	4.29271	1.76502e-05	0.00636429
CEACAM3	106.042	-5.09334	1.29915	-3.92051	8.83619e-05	0.0167216
CEACAM7	2466.34	-5.49938	1.51429	-3.63166	0.000281604	0.0347125
CEACAM8	36.9498	-3.63565	0.949502	-3.82901	0.000128662	0.0209429
CHST13	55.2759	2.7622	0.736576	3.75006	0.000176793	0.0264339
CREB3L1	6440.91	-5.34871	1.1414	-4.6861	2.78465e-06	0.00195506
CSF2RA	425.077	5.42449	1.1084	4.89396	9.88254e-07	0.000997395
CTSB	30213.9	2.17179	0.613082	3.54241	0.000396485	0.043554
CYP2C9	559.425	-5.21553	1.46411	-3.56225	0.000367691	0.0418131
DAZL	27.6843	6.84517	1.66861	4.10233	4.09015e-05	0.0111945
DEPTOR	4200.25	-3.90504	0.827881	-4.71691	2.39453e-06	0.00193334
DKFZP667F0711	232.189	-3.95284	0.966449	-4.09006	4.31255e-05	0.0114162
DLGAP2	58.7996	2.75308	0.703062	3.91584	9.00902e-05	0.0167216
DMP1	232.012	-8.10705	1.9086	-4.24764	2.16036e-05	0.00758381
DNAJB1	26832.5	2.75798	0.785578	3.51076	0.000446827	0.0465507
DPCR1	141481	-10.0151	2.69794	-3.71212	0.000205534	0.0288107
DUOX2	2591.89	-4.88525	1.32271	-3.69337	0.000221301	0.0300478
DUOXA2	526.068	-4.47908	1.27425	-3.51506	0.000439654	0.0462566
DUSP14	3145.37	2.31068	0.554539	4.16684	3.08848e-05	0.00934617
FAM129C	314.905	4.50667	0.83931	5.36949	7.8959e-08	0.000182147
FCGR2B	170.562	4.90702	1.2428	3.94837	7.86858e-05	0.0156866
FCGR3A	1968.87	5.16138	1.45369	3.55053	0.00038446	0.0428156
FCRL4	12.6483	-6.27784	1.76614	-3.55455	0.000378629	0.042459
FER1L6	15859.5	-5.99738	1.51695	-3.95359	7.69873e-05	0.0156866
FIBCD1	1831.63	3.21508	0.793734	4.05057	5.10931e-05	0.0130961
FOXC2	101.872	-5.38496	1.40698	-3.82732	0.000129548	0.0209429
FOXD3	46.5456	4.72068	1.32435	3.56452	0.000364528	0.0418131
FREM3	560.587	-4.03776	1.02443	-3.94145	8.09895e-05	0.0158361
FSD1	25.6181	3.30508	0.760785	4.3443	1.39723e-05	0.00568853
FYB	1717.73	4.67664	1.20192	3.89098	9.98391e-05	0.0179134
GALNT10	12081.3	-2.12954	0.576607	-3.69322	0.000221432	0.0300478
GGT5	494.297	5.38874	1.21229	4.44509	8.78556e-06	0.00443341
GLP2R	82.2629	4.68615	1.26299	3.71036	0.000206963	0.0288107
GPR128	241.801	-4.63551	1.16646	-3.974	7.06755e-05	0.0154693
GPR20	302.339	-3.88395	1.06767	-3.63778	0.000274997	0.0346587
GYPB	194.336	-5.3314	1.28307	-4.15517	3.25039e-05	0.00954315
HIST1H1C	7100.17	-2.55677	0.640583	-3.99131	6.57087e-05	0.0154222
HIST1H2BN	1080.27	-2.08856	0.54233	-3.85109	0.000117593	0.0199884
HMOX1	793.191	3.15264	0.787693	4.00237	6.27101e-05	0.0153431
HSPH1	25415.5	2.18024	0.621774	3.50649	0.000454064	0.0467021
IAPP	17.9043	-4.62032	1.21256	-3.81038	0.000138756	0.0218395
ICAM4	66.2254	3.76463	1.06449	3.53655	0.000405389	0.044109
IGF2BP1	1288.93	-6.19334	1.36828	-4.52637	6.00045e-06	0.00334122
IKZF1	190.565	6.1849	1.55933	3.96638	7.29724e-05	0.0154693
ISX	53.4239	-4.03546	1.15224	-3.50229	0.000461284	0.0471444
JAKMIP2	344.729	-5.36434	1.22342	-4.38471	1.16142e-05	0.00493795
KCNJ15	807.386	-6.99976	1.59644	-4.3846	1.16201e-05	0.00493795
KCNK1	12363.4	-2.16685	0.517414	-4.18785	2.8161e-05	0.00909488
KLRC1	81.1164	-4.95716	1.38949	-3.5676	0.000360263	0.0418131
LAG3	296.166	2.92741	0.702517	4.16703	3.08597e-05	0.00934617
LAYN	71.2643	4.48208	1.25089	3.58312	0.000339517	0.0406113
LDLRAD1	466.729	-6.4822	1.37949	-4.69898	2.61464e-06	0.00195506
LGR5	2973.8	-5.36692	1.52251	-3.52505	0.000423401	0.0449808
LIMS2	194.475	2.71612	0.724177	3.75063	0.000176391	0.0264339
LNX1	3165.79	-2.09046	0.586613	-3.5636	0.000365802	0.0418131
LPHN3	5336.48	-5.089	1.28683	-3.95468	7.66367e-05	0.0156866
LUZP2	161.586	-3.87576	0.996838	-3.88805	0.000101052	0.0179318
LYPD3	579.431	3.14336	0.865336	3.63254	0.000280647	0.0347125
MAF	497.262	5.25564	1.12053	4.69031	2.72792e-06	0.00195506
MAGI2	4317.09	-2.19459	0.588808	-3.72717	0.00019364	0.0281703
MECOM	33439.5	-4.89068	1.11041	-4.40438	1.06086e-05	0.00475854
MEFV	37.2257	3.35356	0.843226	3.97707	6.9771e-05	0.0154693
MEIS2	15015.2	-4.03031	1.08274	-3.72232	0.000197398	0.0282087
MGP	5940.97	8.67383	1.34123	6.46708	9.99177e-11	5.37823e-07
MLLT3	3630.24	-2.92717	0.710092	-4.12225	3.75191e-05	0.0106291
MLN	33.0305	3.50917	0.952673	3.6835	0.000230056	0.0309578
MPP1	330.367	3.55587	1.01187	3.51416	0.000441139	0.0462566
NES	224.84	2.2594	0.639061	3.5355	0.000407	0.044109
NR5A2	2922.27	-4.54895	1.14332	-3.97873	6.92834e-05	0.0154693
NRG3	333.81	4.20427	1.09007	3.85688	0.000114841	0.0197283
NXNL2	427.014	2.73172	0.664722	4.10957	3.96392e-05	0.0110361
ONECUT2	12270.1	-5.89584	1.31965	-4.46772	7.90585e-06	0.00411818
OPTC	76.6072	-4.34465	1.12642	-3.85704	0.000114771	0.0197283
PDE11A	1261.64	-2.65269	0.662249	-4.00557	6.18682e-05	0.0153431
PDE6G	157.003	2.55191	0.670977	3.80328	0.000142795	0.0221717
PELI2	4899.14	-3.09466	0.756176	-4.09252	4.26717e-05	0.0114162
PIK3C2G	6547.68	-7.67431	1.38621	-5.53618	3.09142e-08	9.98404e-05
PKHD1	4446.36	-5.63306	1.13799	-4.95	7.42119e-07	0.000855981
PKP1	627.155	4.60584	0.824275	5.58775	2.3003e-08	9.2863e-05
PLCZ1	231.938	-6.29398	1.32797	-4.73956	2.14181e-06	0.00182032
PLXDC2	1279.31	6.08125	1.43666	4.2329	2.307e-05	0.00778702
PNLDC1	577.893	5.17374	0.716418	7.22167	5.13519e-13	4.14615e-09
POPDC3	509.088	4.90997	1.16972	4.19754	2.69824e-05	0.00889209
PRKAG3	51.7408	4.12774	1.18057	3.49641	0.000471562	0.0478917
PRSS1	206.159	-5.95471	1.49217	-3.99063	6.58987e-05	0.0154222
PRTN3	17.5962	4.44363	1.16649	3.8094	0.000139303	0.0218395
PSG11	87.4408	-9.08531	2.05528	-4.42048	9.84833e-06	0.00475158
PSG6	178.309	-6.3255	1.76957	-3.57459	0.000350772	0.0413169
PTCHD1	1067.36	-5.74151	1.4243	-4.03112	5.55108e-05	0.0140061
PTX3	458.065	5.24902	1.2594	4.16787	3.07456e-05	0.00934617
RBP7	55.6115	3.98633	1.03322	3.85818	0.000114237	0.0197283
REEP1	221.557	-2.6577	0.667262	-3.983	6.80505e-05	0.0154693
RERGL	2053.78	-6.96225	1.34835	-5.16353	2.42333e-07	0.000448576
RGS6	12204.7	-5.18208	1.48362	-3.49287	0.000477855	0.0482275
ROBO2	2257.14	-4.71746	1.18994	-3.96445	7.35641e-05	0.0154693
ROR1	35329.7	-4.69778	1.32006	-3.55875	0.000372625	0.042078
RPS4Y1	3200.45	9.81715	1.14523	8.57224	1.01495e-17	1.63893e-13
RUNX3	490.623	4.90889	0.951761	5.15769	2.50011e-07	0.000448576
SELL	75.0841	-3.03067	0.86428	-3.50658	0.000453911	0.0467021
SHISA3	260.91	6.38195	1.37627	4.63713	3.53289e-06	0.00228196
SHISA6	572.459	-5.74272	1.61844	-3.54831	0.000387714	0.0428823
SLC25A34	138.838	2.59464	0.705511	3.67768	0.000235369	0.0312069
SLC35F4	744.939	-3.48199	0.968343	-3.59582	0.000323373	0.0392618
SLCO1A2	2464.61	-6.19704	1.44398	-4.29164	1.77355e-05	0.00636429
SLCO1B1	717.745	-5.69071	1.29018	-4.4108	1.02988e-05	0.00475158
SLCO2A1	1210.66	-4.72139	0.94646	-4.98847	6.08584e-07	0.000755956
SMOC2	214.047	-5.04488	1.32321	-3.8126	0.000137515	0.0218395
SPTSSB	1123.24	2.7628	0.754892	3.65987	0.000252348	0.0323405
SRGN	307.965	5.21685	1.13917	4.57953	4.66033e-06	0.00278722
ST8SIA3	96.522	-7.268	2.06157	-3.52547	0.000422729	0.0449808
SUSD2	741.999	3.49251	0.881099	3.96381	7.37638e-05	0.0154693
SYT13	1153.72	-4.49535	1.08524	-4.14225	3.43923e-05	0.00991725
THEGL	84.1193	3.88627	1.04549	3.71718	0.000201455	0.028536
TMEM119	39.3081	4.48833	0.946338	4.74284	2.10744e-06	0.00182032
TMEM189	17.4386	6.43762	1.80181	3.57287	0.000353092	0.0413169
TMOD2	510.988	2.30639	0.653263	3.53056	0.000414679	0.0446416
TNS1	815.241	-3.52105	1.01025	-3.48531	0.000491559	0.0489981
TPRX1	29.2443	3.83848	1.04539	3.6718	0.000240847	0.0315818
TRPC6	250.264	-2.40425	0.649614	-3.70104	0.000214721	0.0296351
TSSK2	127.999	2.54435	0.550239	4.62409	3.76254e-06	0.00233683
UCMA	10.7654	3.01526	0.839377	3.59226	0.000327823	0.0395051
UPB1	71.4292	3.0328	0.814357	3.72417	0.000195962	0.0282087
VSIG1	1681.91	-4.27654	0.876475	-4.87925	1.06489e-06	0.00101152
VTCN1	1340.57	-4.29481	1.1219	-3.82818	0.000129096	0.0209429
ZNF135	517.75	-7.44961	1.64516	-4.52821	5.94849e-06	0.00334122
ZNF677	64.832	-6.61393	1.76903	-3.73873	0.000184952	0.0274001
ZNF717	877.011	-3.81599	1.0064	-3.79173	0.000149603	0.0230075
ZSCAN18	895.254	-6.97813	1.60897	-4.33701	1.44433e-05	0.00568853
ZSCAN23	120.751	-7.26558	1.71676	-4.23215	2.3147e-05	0.00778702
