# Supplementary material for: Pancreatic cancer tumor organoids exhibit subtype-specific differences in metabolic profiles
Source: Cancer Metab. 2024 Oct 3;12:28. doi: 10.1186/s40170-024-00357-z (PMC11448267; doi:10.1186/s40170-024-00357-z)
Supplement: Supplementary file 3 — Supplementary Material 3 [file 40170_2024_357_MOESM3_ESM.xlsx]

## Sheet: Supplementary Table 3
Supplementary table 3: Gene sets enriched among genes up and down regulated (padj<0.05) in basal-like (n=3) vs classical (n=5) PDOs
pathway	pval	padj	log2err	ES	NES	size
AIZARANI_LIVER_C18_NK_NKT_CELLS_5	0.000421648	0.0438817	0.498493	0.456166	1.74947	107
BILANGES_SERUM_AND_RAPAMYCIN_SENSITIVE_GENES	3.04486e-06	0.00149678	0.627257	0.616644	2.1769	64
BIOCARTA_RHODOPSIN_PATHWAY	0.00014878	0.0230698	0.518848	0.865261	2.06595	10
BUSSLINGER_DUODENAL_LATE_IMMATURE_ENTEROCYTES	6.38638e-05	0.0140525	0.538434	-0.453939	-1.73041	169
BUSSLINGER_DUODENAL_PANETH_CELLS	0.000371631	0.0410821	0.498493	-0.780439	-1.88988	14
BUSSLINGER_DUODENAL_TRANSIT_AMPLIFYING_CELLS	1.33897e-06	0.000750407	0.643552	0.474753	1.92234	173
BUSSLINGER_GASTRIC_NECK_CELLS	2.22576e-05	0.00667842	0.57561	-0.699417	-2.0422	34
BUSSLINGER_GASTRIC_PPP1R1B_POSITIVE_CELLS	0.000223817	0.0302706	0.518848	0.454178	1.75993	116
CAMPS_COLON_CANCER_COPY_NUMBER_UP	1.78349e-05	0.00580363	0.57561	0.557129	2.05366	80
CHEN_ETV5_TARGETS_SERTOLI	3.9172e-05	0.00983729	0.557332	0.738221	2.08465	23
CROMER_TUMORIGENESIS_UP	7.86555e-05	0.0155065	0.538434	0.609507	2.05084	54
DESCARTES_FETAL_KIDNEY_STROMAL_CELLS	2.47124e-05	0.00713693	0.57561	0.476001	1.85975	130
DESCARTES_FETAL_LUNG_BRONCHIOLAR_AND_ALVEOLAR_EPITHELIAL_CELLS	7.08471e-05	0.0146954	0.538434	-0.637457	-1.99831	49
DESCARTES_FETAL_PANCREAS_CCL19_CCL21_POSITIVE_CELLS	8.90694e-05	0.0170071	0.538434	0.624664	2.06275	45
DESCARTES_FETAL_PANCREAS_DUCTAL_CELLS	0.000453863	0.0464638	0.498493	-0.49311	-1.74322	96
DESCARTES_FETAL_SPLEEN_MESOTHELIAL_CELLS	0.00016663	0.0253278	0.518848	0.401831	1.63839	182
DESCARTES_FETAL_STOMACH_MUC13_DMBT1_POSITIVE_CELLS	5.48131e-08	5.06561e-05	0.719513	-0.616226	-2.13991	84
DESCARTES_MAIN_FETAL_GOBLET_CELLS	8.82729e-10	2.26606e-06	0.801216	-0.79689	-2.37683	38
DURANTE_ADULT_OLFACTORY_NEUROEPITHELIUM_FIBROBLASTS_STROMAL_CELLS	3.7115e-05	0.00952782	0.557332	0.551747	2.00372	76
DURANTE_ADULT_OLFACTORY_NEUROEPITHELIUM_MACROPHAGES	0.000147228	0.0229835	0.518848	0.537562	1.8888	67
DURANTE_ADULT_OLFACTORY_NEUROEPITHELIUM_MATURE_NEURONS	0.000355584	0.0408835	0.498493	0.404469	1.63894	172
DURANTE_ADULT_OLFACTORY_NEUROEPITHELIUM_OLFACTORY_ENSHEATHING_GLIA	4.14051e-07	0.000298945	0.674963	0.566292	2.1767	108
DURANTE_ADULT_OLFACTORY_NEUROEPITHELIUM_RESPIRATORY_HORIZONTAL_BASAL_CELLS	0.000331819	0.0391555	0.498493	0.640953	1.96906	33
DURANTE_ADULT_OLFACTORY_NEUROEPITHELIUM_VASCULAR_SMOOTH_MUSCLE_CELLS	0.000109835	0.0192244	0.538434	0.519368	1.91426	81
ENGELMANN_CANCER_PROGENITORS_DN	0.000194644	0.02708	0.518848	0.55782	1.95329	62
FAN_EMBRYONIC_CTX_ASTROCYTE_2	0.00031935	0.0380323	0.498493	0.438309	1.73516	139
FAN_OVARY_CL0_XBP1_SELK_HIGH_STROMAL_CELL	7.18429e-07	0.000453383	0.659444	0.520905	2.03519	130
FLECHNER_BIOPSY_KIDNEY_TRANSPLANT_REJECTED_VS_OK_UP	0.000114347	0.0193513	0.538434	0.524193	1.93226	80
FLETCHER_PBMC_BCG_10W_INFANT_BCG_STIMULATED_VS_UNSTIMULATED_10W_UP	0.000454502	0.0464638	0.498493	0.446845	1.72731	117
FLETCHER_PBMC_BCG_10W_INFANT_PPD_STIMULATED_VS_UNSTIMULATED_10W_DN	0.000362756	0.0408835	0.498493	0.398475	1.61348	173
FLETCHER_PBMC_BCG_10W_INFANT_PPD_STIMULATED_VS_UNSTIMULATED_10W_UP	0.000481664	0.0481747	0.498493	0.486233	1.81318	86
FULLER_PBMC_F_TULARENSIS_VACCINE_LVS_AGE_22_54YO_192HR_DN	0.000457368	0.0465508	0.498493	0.643584	1.96848	32
GAO_LARGE_INTESTINE_24W_C1_DCLK1POS_PROGENITOR	0.000226663	0.0302706	0.518848	0.495058	1.86664	94
GCM_ACTG1	3.34425e-05	0.00898935	0.557332	0.497324	1.91367	111
GCM_CSNK2B	0.000392701	0.0425961	0.498493	0.496762	1.86107	89
GCM_NPM1	2.36979e-08	2.48871e-05	0.733762	0.580824	2.22755	107
GCM_TPT1	3.0244e-07	0.000240951	0.674963	0.649138	2.29161	64
GILDEA_METASTASIS	0.000292924	0.0362992	0.498493	0.675149	2.00718	28
GNF2_CDH11	9.76804e-05	0.0181052	0.538434	0.711828	2.01596	24
GNF2_DAP3	2.13301e-05	0.0066596	0.57561	0.501977	1.92516	107
GNF2_EIF3S6	2.24886e-09	3.24735e-06	0.774939	0.601337	2.31391	111
GNF2_FBL	0.000109456	0.0192244	0.538434	0.462333	1.81079	133
GNF2_PTX3	0.000368102	0.0410821	0.498493	0.654545	2.02958	35
GNF2_ST13	2.84833e-06	0.0014306	0.627257	0.640314	2.23264	60
GNF2_TPT1	4.53802e-06	0.00205581	0.610527	0.716041	2.26528	37
GOBP_CELLULAR_GLUCURONIDATION	5.58387e-06	0.00238907	0.610527	-0.906796	-1.999	10
GOBP_CELLULAR_RESPONSE_TO_MOLECULE_OF_BACTERIAL_ORIGIN	3.89924e-07	0.000290606	0.674963	0.475046	1.93691	182
GOBP_COTRANSLATIONAL_PROTEIN_TARGETING_TO_MEMBRANE	3.11734e-09	4.23665e-06	0.774939	0.613145	2.32413	98
GOBP_DIGESTION	6.0291e-05	0.0135239	0.557332	-0.490631	-1.80001	126
GOBP_DRUG_CATABOLIC_PROCESS	0.000114748	0.0193513	0.538434	-0.727708	-1.97374	23
GOBP_ESTABLISHMENT_OF_PROTEIN_LOCALIZATION_TO_ENDOPLASMIC_RETICULUM	3.72787e-07	0.000287096	0.674963	0.564244	2.17201	110
GOBP_ESTROGEN_METABOLIC_PROCESS	3.05817e-05	0.00841142	0.557332	-0.692054	-2.0207	34
GOBP_GRANULOCYTE_MIGRATION	0.000295591	0.0362992	0.498493	0.435997	1.70924	135
GOBP_INTERLEUKIN_1_BETA_PRODUCTION	0.000411899	0.0436538	0.498493	0.494644	1.83381	84
GOBP_LYMPHOCYTE_MIGRATION	0.000193859	0.02708	0.518848	0.480423	1.83281	106
GOBP_MONOCARBOXYLIC_ACID_TRANSPORT	6.28706e-05	0.013967	0.538434	-0.45377	-1.73075	168
GOBP_MONONUCLEAR_CELL_MIGRATION	0.00031848	0.0380323	0.498493	0.407916	1.65291	172
GOBP_MYELOID_LEUKOCYTE_MIGRATION	6.75137e-05	0.0145779	0.538434	0.409655	1.69065	198
GOBP_NEUTROPHIL_MIGRATION	0.000366708	0.0410821	0.498493	0.45605	1.75485	111
GOBP_NUCLEAR_TRANSCRIBED_MRNA_CATABOLIC_PROCESS	1.16659e-05	0.00427825	0.593325	0.434628	1.77863	192
GOBP_NUCLEAR_TRANSCRIBED_MRNA_CATABOLIC_PROCESS_NONSENSE_MEDIATED_DECAY	8.94726e-07	0.000530045	0.659444	0.54049	2.09439	116
GOBP_PROTEIN_LOCALIZATION_TO_ENDOPLASMIC_RETICULUM	0.000136268	0.0218635	0.518848	0.44972	1.77451	137
GOBP_PROTEIN_TARGETING_TO_MEMBRANE	3.16205e-06	0.001522	0.627257	0.459777	1.87697	189
GOBP_REGULATION_OF_LEUKOCYTE_MIGRATION	0.000169052	0.025528	0.518848	0.405691	1.65857	191
GOBP_TRANSLATIONAL_INITIATION	8.40716e-08	7.47073e-05	0.704976	0.495147	2.02192	187
GOBP_UREA_METABOLIC_PROCESS	3.5064e-05	0.00920589	0.557332	-0.85446	-1.99865	12
GOBP_URONIC_ACID_METABOLIC_PROCESS	1.05566e-05	0.00406499	0.593325	-0.862095	-2.12077	15
GOBP_VIRAL_GENE_EXPRESSION	2.02907e-05	0.00651105	0.57561	0.425253	1.74531	193
GOCC_CYTOSOLIC_LARGE_RIBOSOMAL_SUBUNIT	1.73464e-06	0.000910844	0.643552	0.671812	2.26048	54
GOCC_CYTOSOLIC_RIBOSOME	1.39435e-11	3.2215e-07	0.875325	0.656598	2.51272	103
GOCC_CYTOSOLIC_SMALL_RIBOSOMAL_SUBUNIT	9.43607e-06	0.0036951	0.593325	0.661279	2.18366	45
GOCC_FICOLIN_1_RICH_GRANULE	0.000395923	0.0426972	0.498493	0.39751	1.6124	175
GOCC_FICOLIN_1_RICH_GRANULE_LUMEN	0.000176809	0.0259722	0.518848	0.458681	1.77403	119
GOCC_INTERMEDIATE_FILAMENT	2.67034e-07	0.000220341	0.674963	0.572142	2.18632	105
GOCC_INTERMEDIATE_FILAMENT_CYTOSKELETON	1.47065e-06	0.000790185	0.643552	0.50316	1.99622	143
GOCC_KERATIN_FILAMENT	1.08739e-05	0.00411854	0.593325	0.695175	2.17437	36
GOCC_LARGE_RIBOSOMAL_SUBUNIT	4.0984e-05	0.0100734	0.557332	0.508363	1.9394	106
GOCC_RIBOSOMAL_SUBUNIT	8.13179e-10	2.26606e-06	0.801216	0.538323	2.17975	173
GOCC_SMALL_RIBOSOMAL_SUBUNIT	6.01393e-05	0.0135239	0.557332	0.563191	1.99343	69
GOMF_ACTIVE_ION_TRANSMEMBRANE_TRANSPORTER_ACTIVITY	4.86146e-06	0.00211923	0.610527	-0.455514	-1.76993	200
GOMF_AROMATASE_ACTIVITY	7.12383e-05	0.0146954	0.538434	-0.736948	-1.99881	23
GOMF_GLUCURONOSYLTRANSFERASE_ACTIVITY	4.82258e-06	0.00211923	0.610527	-0.806333	-2.12326	21
GOMF_GROWTH_FACTOR_ACTIVITY	0.000359144	0.0408835	0.498493	0.423675	1.68671	145
GOMF_LIGAND_GATED_ION_CHANNEL_ACTIVITY	3.99644e-05	0.00992836	0.557332	-0.485056	-1.80093	136
GOMF_ORGANIC_HYDROXY_COMPOUND_TRANSMEMBRANE_TRANSPORTER_ACTIVITY	0.00016117	0.0246601	0.518848	-0.623272	-1.94479	47
GOMF_OXIDOREDUCTASE_ACTIVITY_ACTING_ON_PAIRED_DONORS_WITH_INCORPORATION_OR_REDUCTION_OF_MOLECULAR_OXYGEN_REDUCED_FLAVIN_OR_FLAVOPROTEIN_AS_ONE_DONOR_AND_INCORPORATION_OF_ONE_ATOM_OF_OXYGEN	0.000123733	0.0202445	0.518848	-0.690007	-1.98402	32
GOMF_POTASSIUM_CHANNEL_ACTIVITY	2.38626e-05	0.00697874	0.57561	-0.514266	-1.85825	115
GOMF_POTASSIUM_ION_TRANSMEMBRANE_TRANSPORTER_ACTIVITY	7.26073e-07	0.000453383	0.659444	-0.512495	-1.92012	147
GOMF_SODIUM_INDEPENDENT_ORGANIC_ANION_TRANSMEMBRANE_TRANSPORTER_ACTIVITY	0.000362245	0.0408835	0.498493	-0.810286	-1.99332	15
GOMF_SODIUM_ION_TRANSMEMBRANE_TRANSPORTER_ACTIVITY	6.82213e-05	0.0145943	0.538434	-0.475899	-1.7759	144
GOMF_STRUCTURAL_CONSTITUENT_OF_EYE_LENS	0.000510386	0.0499659	0.477271	0.71199	1.96191	20
GOMF_STRUCTURAL_CONSTITUENT_OF_RIBOSOME	2.02854e-09	3.13957e-06	0.774939	0.545131	2.17795	150
GOMF_TRANSFERASE_ACTIVITY_TRANSFERRING_HEXOSYL_GROUPS	0.000194788	0.02708	0.518848	-0.432102	-1.65341	172
GOMF_UDP_GLYCOSYLTRANSFERASE_ACTIVITY	0.000359012	0.0408835	0.498493	-0.472993	-1.72331	122
GOMF_VOLTAGE_GATED_CATION_CHANNEL_ACTIVITY	7.54982e-06	0.00300743	0.610527	-0.501779	-1.8649	134
GOMF_VOLTAGE_GATED_ION_CHANNEL_ACTIVITY	2.06081e-05	0.00652232	0.57561	-0.450825	-1.74856	189
GOMF_VOLTAGE_GATED_POTASSIUM_CHANNEL_ACTIVITY	0.000109434	0.0192244	0.538434	-0.532531	-1.84312	83
GSE14000_TRANSLATED_RNA_VS_MRNA_DC_DN	0.000194848	0.02708	0.518848	0.432615	1.74612	161
GSE17721_0.5H_VS_24H_CPG_BMDC_DN	0.000218397	0.0298571	0.518848	0.407323	1.66207	186
GSE17721_LPS_VS_POLYIC_8H_BMDC_UP	9.55102e-05	0.0180387	0.538434	0.410588	1.67792	188
GSE17721_PAM3CSK4_VS_GADIQUIMOD_12H_BMDC_UP	0.000185037	0.0265533	0.518848	0.401761	1.64189	181
GSE19401_UNSTIM_VS_RETINOIC_ACID_AND_PAM2CSK4_STIM_FOLLICULAR_DC_DN	0.000376078	0.0413758	0.498493	0.393069	1.60769	190
GSE20715_0H_VS_48H_OZONE_LUNG_DN	9.7955e-05	0.0181052	0.538434	0.408236	1.67062	192
GSE20715_0H_VS_48H_OZONE_TLR4_KO_LUNG_DN	0.000231419	0.0307282	0.518848	0.402454	1.64533	191
GSE21360_NAIVE_VS_SECONDARY_MEMORY_CD8_TCELL_UP	1.67322e-05	0.00552257	0.57561	0.447069	1.81024	173
GSE21360_SECONDARY_VS_QUATERNARY_MEMORY_CD8_TCELL_UP	0.000336347	0.0394465	0.498493	0.409652	1.6647	176
GSE21546_UNSTIM_VS_ANTI_CD3_STIM_SAP1A_KO_DP_THYMOCYTES_DN	0.00023693	0.0310205	0.518848	-0.46722	-1.72886	131
GSE22886_CTRL_VS_LPS_24H_DC_DN	0.000124425	0.0202445	0.518848	0.41386	1.6808	174
GSE22886_DAY0_VS_DAY1_MONOCYTE_IN_CULTURE_DN	0.00040224	0.0429643	0.498493	0.391558	1.60237	192
GSE22886_DAY1_VS_DAY7_MONOCYTE_IN_CULTURE_UP	0.000380426	0.0416557	0.498493	0.398569	1.62635	186
GSE22886_NAIVE_BCELL_VS_MONOCYTE_DN	0.000156241	0.0240653	0.518848	0.40649	1.65679	185
GSE2405_0H_VS_24H_A_PHAGOCYTOPHILUM_STIM_NEUTROPHIL_UP	1.90654e-09	3.13957e-06	0.774939	0.514355	2.1049	192
GSE2405_0H_VS_9H_A_PHAGOCYTOPHILUM_STIM_NEUTROPHIL_DN	1.36414e-06	0.000750407	0.643552	0.467778	1.91526	183
GSE24634_TEFF_VS_TCONV_DAY7_IN_CULTURE_DN	0.000142445	0.0226698	0.518848	0.411259	1.68385	183
GSE24634_TREG_VS_TCONV_POST_DAY10_IL4_CONVERSION_DN	0.000143256	0.0226698	0.518848	0.416731	1.70171	187
GSE29614_DAY3_VS_DAY7_TIV_FLU_VACCINE_PBMC_UP	0.000214346	0.0294777	0.518848	-0.46005	-1.71676	144
GSE29618_MONOCYTE_VS_MDC_DAY7_FLU_VACCINE_UP	0.000418942	0.0437975	0.498493	0.396288	1.61778	189
GSE3039_ALPHAALPHA_VS_ALPHABETA_CD8_TCELL_UP	0.000299284	0.0362992	0.498493	0.394536	1.60864	182
GSE36078_WT_VS_IL1R_KO_LUNG_DC_AFTER_AD5_INF_UP	0.000301655	0.0362992	0.498493	0.396399	1.61994	188
GSE3982_CTRL_VS_LPS_48H_DC_DN	2.19699e-05	0.00667842	0.57561	0.429035	1.7478	177
GSE3982_NEUTROPHIL_VS_NKCELL_DN	5.25581e-05	0.012143	0.557332	0.428611	1.74481	178
GSE41176_UNSTIM_VS_ANTI_IGM_STIM_TAK1_KO_BCELL_6H_DN	0.000170691	0.0256082	0.518848	-0.425395	-1.6384	181
GSE41978_ID2_KO_VS_ID2_KO_AND_BIM_KO_KLRG1_LOW_EFFECTOR_CD8_TCELL_DN	1.13654e-05	0.00423525	0.593325	0.434555	1.77657	191
GSE42724_MEMORY_VS_B1_BCELL_DN	6.95027e-05	0.0146954	0.538434	0.423525	1.72005	174
GSE45365_NK_CELL_VS_CD11B_DC_DN	8.58905e-07	0.000522214	0.659444	0.458811	1.88304	193
GSE45837_WT_VS_GFI1_KO_PDC_DN	0.000238991	0.0310205	0.518848	0.40414	1.64979	184
GSE4748_CYANOBACTERIUM_LPSLIKE_VS_LPS_AND_CYANOBACTERIUM_LPSLIKE_STIM_DC_3H_DN	0.000460619	0.046676	0.498493	0.418213	1.67348	152
GSE6269_FLU_VS_STAPH_AUREUS_INF_PBMC_DN	0.000114642	0.0193513	0.538434	0.434417	1.73859	154
HALLMARK_ALLOGRAFT_REJECTION	1.4481e-05	0.00506921	0.593325	0.440316	1.79804	180
HALLMARK_APICAL_JUNCTION	0.000107669	0.0192244	0.538434	0.405945	1.66125	192
HALLMARK_EPITHELIAL_MESENCHYMAL_TRANSITION	6.06142e-06	0.00254624	0.610527	0.448602	1.84441	194
HALLMARK_KRAS_SIGNALING_UP	0.000384724	0.0419277	0.498493	0.400055	1.63361	187
HALLMARK_TNFA_SIGNALING_VIA_NFKB	0.00026893	0.0339528	0.498493	0.390614	1.61261	196
HINATA_NFKB_TARGETS_FIBROBLAST_UP	0.00017721	0.0259722	0.518848	0.513428	1.87726	79
HOFFMANN_PRE_BI_TO_LARGE_PRE_BII_LYMPHOCYTE_DN	0.00036193	0.0408835	0.498493	0.524765	1.8749	71
HOLLERN_SQUAMOUS_BREAST_TUMOR	0.000193795	0.02708	0.518848	0.427783	1.71204	154
HP_ABNORMALITY_OF_HAND_JOINT_MOBILITY	4.57693e-05	0.0109016	0.557332	0.695391	2.08147	29
HP_ABNORMAL_PERICARDIUM_MORPHOLOGY	0.000448207	0.0462294	0.498493	0.543054	1.90159	62
HP_AUTOIMMUNITY	0.000102495	0.018646	0.538434	0.432427	1.74029	158
HP_FOLLICULAR_HYPERKERATOSIS	8.89446e-05	0.0170071	0.538434	0.793042	2.14369	18
HP_SEROSITIS	0.000237658	0.0310205	0.518848	0.664936	2.04491	34
HSF2_TARGET_GENES	0.000298247	0.0362992	0.498493	0.389898	1.61154	199
KEGG_ASCORBATE_AND_ALDARATE_METABOLISM	1.41745e-05	0.00503826	0.593325	-0.812631	-2.02828	16
KEGG_DRUG_METABOLISM_CYTOCHROME_P450	0.000183519	0.0265517	0.518848	-0.573388	-1.86989	61
KEGG_METABOLISM_OF_XENOBIOTICS_BY_CYTOCHROME_P450	0.000195739	0.02708	0.518848	-0.568827	-1.85162	59
KEGG_RETINOL_METABOLISM	7.43117e-09	9.0363e-06	0.761461	-0.7289	-2.32044	53
KEGG_RIBOSOME	2.70449e-10	1.04141e-06	0.814036	0.660736	2.46391	86
KEGG_STARCH_AND_SUCROSE_METABOLISM	0.000125582	0.0202898	0.518848	-0.661724	-1.97744	39
KIM_GLIS2_TARGETS_UP	7.3782e-05	0.0148231	0.538434	0.548167	1.99748	77
KIM_RESPONSE_TO_TSA_AND_DECITABINE_UP	3.67806e-05	0.00952782	0.557332	0.50753	1.95369	110
KONDO_PROSTATE_CANCER_WITH_H3K27ME3	1.40183e-05	0.00503826	0.593325	-0.479355	-1.82445	165
LAKE_ADULT_KIDNEY_C16_COLLECTING_SYSTEM_PRINCIPAL_CELLS_CORTEX	0.000500828	0.0496615	0.477271	-0.451873	-1.66157	127
LEE_NEURAL_CREST_STEM_CELL_UP	0.000263987	0.0335118	0.498493	0.439557	1.74399	140
LEF1_UP.V1_UP	0.000278276	0.034753	0.498493	0.404773	1.65288	187
LIANG_SILENCED_BY_METHYLATION_UP	0.000491732	0.0489697	0.477271	0.647662	1.89097	27
LI_AMPLIFIED_IN_LUNG_CANCER	3.3464e-06	0.00157786	0.627257	0.466	1.8869	173
MARTORIATI_MDM4_TARGETS_NEUROEPITHELIUM_DN	2.20085e-05	0.00667842	0.57561	0.467235	1.86013	145
MENON_FETAL_KIDNEY_1_EMBRYONIC_RED_BLOOD_CELLS	7.9197e-05	0.0155065	0.538434	0.511578	1.91478	88
MIR3074_5P	6.61228e-05	0.0144123	0.538434	-0.476312	-1.77212	137
MIR3606_5P	2.58335e-05	0.00727876	0.57561	-0.486834	-1.81276	141
MIR6845_3P	0.000104357	0.0188365	0.538434	-0.473648	-1.74164	127
MODULE_106	0.000371631	0.0410821	0.498493	-0.780478	-1.88997	14
MODULE_128	0.000403534	0.0429643	0.498493	0.49622	1.85904	89
MODULE_170	0.000144946	0.0227812	0.518848	0.490221	1.8432	92
MODULE_178	0.000117969	0.0194683	0.538434	0.805506	2.06529	14
MODULE_29	7.30372e-05	0.0148022	0.538434	0.693409	2.02453	27
MODULE_324	0.00047567	0.0477821	0.498493	0.429568	1.67333	128
MORF_ACTG1	2.25091e-10	1.04141e-06	0.826657	0.58831	2.29828	132
MORF_EPHA7	0.000344579	0.0402079	0.498493	-0.464307	-1.70344	126
MORF_JUND	8.2967e-05	0.0161082	0.538434	0.588042	2.05038	60
MORF_NME2	4.57547e-08	4.40465e-05	0.719513	0.532907	2.11879	144
MORF_NPM1	2.30774e-10	1.04141e-06	0.826657	0.572519	2.29129	154
MORF_TPT1	5.6873e-09	7.29997e-06	0.761461	0.608389	2.31853	99
NABA_ECM_AFFILIATED	0.000332171	0.0391555	0.498493	-0.433201	-1.63831	158
NAKAYAMA_SOFT_TISSUE_TUMORS_PCA1_UP	0.000429877	0.0445376	0.498493	0.533637	1.87727	66
NIKOLSKY_BREAST_CANCER_8Q23_Q24_AMPLICON	0.000235961	0.0310205	0.518848	-0.458372	-1.7105	144
PECE_MAMMARY_STEM_CELL_UP	1.20014e-09	2.64842e-06	0.788187	0.593121	2.30308	122
PETROVA_ENDOTHELIUM_LYMPHATIC_VS_BLOOD_DN	3.3461e-05	0.00898935	0.557332	0.446035	1.79621	157
PICCALUGA_ANGIOIMMUNOBLASTIC_LYMPHOMA_UP	0.000357186	0.0408835	0.498493	0.387008	1.59772	196
PID_AVB3_INTEGRIN_PATHWAY	4.68163e-05	0.0110372	0.557332	0.55099	1.97616	73
PPARGC1A_TARGET_GENES	0.000251389	0.0322672	0.498493	0.507185	1.85443	79
PYEON_CANCER_HEAD_AND_NECK_VS_CERVICAL_UP	0.000277866	0.034753	0.498493	-0.423278	-1.6158	171
REACTOME_ACTIVATION_OF_THE_MRNA_UPON_BINDING_OF_THE_CAP_BINDING_COMPLEX_AND_EIFS_AND_SUBSEQUENT_BINDING_TO_43S	0.00024709	0.0318926	0.498493	0.566008	1.95855	58
REACTOME_BIOLOGICAL_OXIDATIONS	0.000183876	0.0265517	0.518848	-0.417153	-1.62087	200
REACTOME_CELLULAR_RESPONSE_TO_STARVATION	1.1831e-06	0.000683356	0.643552	0.499773	1.99326	149
REACTOME_CYTOCHROME_P450_ARRANGED_BY_SUBSTRATE_TYPE	0.000177614	0.0259722	0.518848	-0.566519	-1.86462	63
REACTOME_DIGESTION_AND_ABSORPTION	0.000114748	0.0193513	0.538434	-0.727981	-1.97448	23
REACTOME_EUKARYOTIC_TRANSLATION_ELONGATION	2.92396e-11	3.37776e-07	0.851339	0.665963	2.50398	92
REACTOME_EUKARYOTIC_TRANSLATION_INITIATION	1.48297e-09	2.85521e-06	0.788187	0.598807	2.31473	117
REACTOME_GLUCURONIDATION	6.99264e-07	0.000453383	0.659444	-0.891445	-2.19297	15
REACTOME_INFLUENZA_INFECTION	6.21255e-07	0.000422161	0.659444	0.504596	2.01914	152
REACTOME_NONSENSE_MEDIATED_DECAY_NMD	2.26507e-08	2.48871e-05	0.733762	0.572301	2.20161	112
REACTOME_POTASSIUM_CHANNELS	0.000226574	0.0302706	0.518848	-0.498824	-1.76908	102
REACTOME_RECYCLING_OF_BILE_ACIDS_AND_SALTS	4.10867e-06	0.00189853	0.610527	-0.832165	-2.07704	16
REACTOME_REGULATION_OF_EXPRESSION_OF_SLITS_AND_ROBOS	0.000117046	0.0194549	0.538434	0.438377	1.77578	165
REACTOME_RESPONSE_OF_EIF2AK4_GCN2_TO_AMINO_ACID_DEFICIENCY	1.97572e-08	2.28235e-05	0.733762	0.615881	2.35317	100
REACTOME_RRNA_PROCESSING	2.03833e-09	3.13957e-06	0.774939	0.524025	2.13925	189
REACTOME_RUNX2_REGULATES_OSTEOBLAST_DIFFERENTIATION	5.23336e-05	0.012143	0.557332	0.733193	2.07045	23
REACTOME_SELENOAMINO_ACID_METABOLISM	5.27116e-11	4.05949e-07	0.851339	0.630101	2.41653	107
REACTOME_SRP_DEPENDENT_COTRANSLATIONAL_PROTEIN_TARGETING_TO_MEMBRANE	3.06214e-08	3.07598e-05	0.719513	0.591914	2.27852	110
REACTOME_THE_ROLE_OF_GTSE1_IN_G2_M_PROGRESSION_AFTER_G2_CHECKPOINT	0.000504041	0.0497665	0.477271	0.511564	1.85218	75
REACTOME_TRANSPORT_OF_ORGANIC_ANIONS	0.000115891	0.0194026	0.538434	-0.836831	-1.95741	12
REACTOME_XENOBIOTICS	0.000175808	0.0259722	0.518848	-0.712483	-1.94835	24
RODWELL_AGING_KIDNEY_NO_BLOOD_UP	0.000508907	0.0499659	0.477271	0.383509	1.58327	196
RUBENSTEIN_SKELETAL_MUSCLE_B_CELLS	5.92605e-05	0.0135239	0.557332	0.446082	1.7872	153
RUBENSTEIN_SKELETAL_MUSCLE_PERICYTES	2.34339e-05	0.00694123	0.57561	0.478555	1.86415	128
RUBENSTEIN_SKELETAL_MUSCLE_T_CELLS	4.27054e-07	0.000298989	0.674963	0.493083	2.00101	169
SERVITJA_ISLET_HNF1A_TARGETS_UP	1.54087e-05	0.00528608	0.57561	0.461772	1.86111	159
SERVITJA_LIVER_HNF1A_TARGETS_DN	2.96946e-05	0.00826584	0.57561	-0.477577	-1.79738	155
SMIRNOV_CIRCULATING_ENDOTHELIOCYTES_IN_CANCER_UP	0.000414038	0.0436801	0.498493	0.415721	1.66376	154
TAKAO_RESPONSE_TO_UVB_RADIATION_UP	3.91073e-05	0.00983729	0.557332	0.537198	1.96417	79
TGASTMAGC_NFE2_01	0.000397329	0.0426972	0.498493	0.406402	1.65763	179
TRAVAGLINI_LUNG_ALVEOLAR_FIBROBLAST_CELL	0.000418563	0.0437975	0.498493	0.413685	1.6673	159
TRAVAGLINI_LUNG_BASAL_CELL	1.37705e-07	0.000117835	0.690132	0.49809	2.01684	173
TRAVAGLINI_LUNG_CLUB_CELL	6.91151e-06	0.00280146	0.610527	0.514539	1.97333	107
TRAVAGLINI_LUNG_LYMPHATIC_CELL	1.57356e-05	0.00528608	0.57561	0.425271	1.7551	198
TRAVAGLINI_LUNG_MACROPHAGE_CELL	7.22785e-05	0.0147781	0.538434	0.414263	1.69295	188
TURASHVILI_BREAST_DUCTAL_CARCINOMA_VS_DUCTAL_NORMAL_DN	2.53751e-05	0.00723786	0.57561	0.438648	1.78566	178
VECCHI_GASTRIC_CANCER_ADVANCED_VS_EARLY_DN	3.48865e-05	0.00920589	0.557332	-0.494111	-1.82836	131
VECCHI_GASTRIC_CANCER_ADVANCED_VS_EARLY_UP	1.57869e-05	0.00528608	0.57561	0.461464	1.85987	159
WESTON_VEGFA_TARGETS	7.72846e-05	0.015393	0.538434	0.514877	1.93702	90
WILCOX_RESPONSE_TO_PROGESTERONE_DN	0.000295916	0.0362992	0.498493	0.561133	1.94169	58
WOOD_EBV_EBNA1_TARGETS_UP	7.05778e-05	0.0146954	0.538434	0.494526	1.89239	104
WP_CYTOPLASMIC_RIBOSOMAL_PROTEINS	7.26664e-10	2.26606e-06	0.801216	0.646362	2.41926	88
WP_GLUCURONIDATION	6.44965e-06	0.00266094	0.610527	-0.823827	-2.05622	16
WU_CELL_MIGRATION	4.37959e-05	0.0105402	0.557332	0.437662	1.77344	172
ZHONG_PFC_C8_ORG_PROLIFERATING	0.000463982	0.0468115	0.498493	0.543474	1.88491	59
ZHONG_SECRETOME_OF_LUNG_CANCER_AND_ENDOTHELIUM	4.25666e-05	0.0103522	0.557332	0.568038	1.99944	68
ZHONG_SECRETOME_OF_LUNG_CANCER_AND_FIBROBLAST	2.05439e-06	0.00105477	0.627257	0.506745	1.97986	130
ZHU_CMV_ALL_DN	0.00022613	0.0302706	0.518848	0.46259	1.78732	115
chr17q12	0.00030134	0.0362992	0.498493	0.491	1.83513	87
chr18q21	0.000255861	0.0326597	0.498493	-0.527081	-1.78523	74
chr19p12	9.60333e-05	0.0180387	0.538434	-0.70077	-1.98403	29
chr22q11	1.26093e-09	2.64842e-06	0.788187	0.623204	2.38144	105
chr8p21	0.000113041	0.0193513	0.538434	0.539533	1.96602	77
chr8q24	0.000101754	0.018646	0.538434	-0.454574	-1.70556	151
